# Supplementary material for: Automated Detection of P. falciparum Using Machine Learning Algorithms with Quantitative Phase Images of Unstained Cells
Source: PLoS One. 2016 Sep 16;11(9):e0163045. doi: 10.1371/journal.pone.0163045 (PMC5026369; doi:10.1371/journal.pone.0163045)
Supplement: S1 Table — 23 morphological parameters for all of the RBCs. (XLSX) [file pone.0163045.s006.xlsx]

## Sheet: Sheet1
	normal_ 1	normal_ 2	normal_ 3	normal_ 4	normal_ 5	normal_ 6	normal_ 7	normal_ 8	normal_ 9	normal_ 10	normal_ 11	normal_ 12	normal_ 13	normal_ 14	normal_ 15	normal_ 16	normal_ 17	normal_ 18	normal_ 19	normal_ 20	normal_ 21	normal_ 22	normal_ 23	normal_ 24	normal_ 25	normal_ 26	normal_ 27	normal_ 28	normal_ 29	normal_ 30	normal_ 31	normal_ 32	normal_ 33	normal_ 34	normal_ 35	normal_ 36	normal_ 37	normal_ 38	normal_ 39	normal_ 40	normal_ 41	normal_ 42	normal_ 43	normal_ 44	normal_ 45	normal_ 46	normal_ 47	normal_ 48	normal_ 49
Area	60.4566	60.3937	53.0052	57.05	72.7709	55.7736	40.628	60.2679	67.7643	50.1828	71.4586	64.4745	65.67	59.7465	61.2386	67.4587	64.2138	62.1195	59.5578	61.0229	73.2922	62.3352	60.7533	62.8296	68.2407	68.5283	65.661	58.3533	51.1086	58.587	67.3239	69.0407	61.9487	67.7283	63.1891	74.0293	56.8163	64.6363	70.6586	64.6812	60.4836	77.0944	62.4071	65.1666	64.87	62.3352	47.3065	70.5148	68.3126
Major Axis Length	8.84095	9.17582	8.66064	8.64157	10.6403	8.51345	7.24145	9.00011	9.78498	8.66852	9.85382	9.38653	9.32738	9.58899	9.37828	9.51653	9.2515	9.09734	9.01195	9.02218	10.6126	8.9775	8.87033	9.05532	10.0267	9.98823	9.33271	8.89778	8.43235	8.83898	9.77594	9.52053	9.12149	9.46035	8.99445	10.0876	8.57138	9.40013	10.0252	9.14889	8.89693	10.12	8.98887	9.55124	9.46312	9.45859	8.26136	9.65139	9.51251
Minor Axis length	8.70984	8.38667	7.81663	8.40831	8.72075	8.3441	7.1479	8.5305	8.82507	7.37604	9.2417	8.74898	8.96776	7.93641	8.31948	9.02887	8.8443	8.69926	8.41813	8.63836	8.80138	8.84705	8.7253	8.84007	8.73106	8.74072	8.96174	8.36142	7.72366	8.44187	8.77104	9.23653	8.64983	9.13413	8.95151	9.34693	8.4448	8.76093	8.97769	9.00551	8.65868	9.70252	8.84309	8.6915	8.73111	8.39388	7.29451	9.30777	9.14961
Eccentricity	0.17158	0.405723	0.430593	0.230778	0.572937	0.198466	0.160217	0.3188	0.431947	0.525328	0.346958	0.362257	0.274997	0.561231	0.461577	0.316008	0.293416	0.292575	0.356992	0.288573	0.558759	0.169858	0.180089	0.216744	0.491665	0.483939	0.279141	0.341945	0.401279	0.296371	0.441611	0.242428	0.317401	0.260338	0.0976017	0.376118	0.171222	0.362455	0.445043	0.176348	0.229871	0.284253	0.17937	0.414639	0.38565	0.460933	0.469436	0.264461	0.273575
Mean OPL	111.462	105.591	90.4932	119.519	94.4863	122.078	96.626	107.879	116.255	131.358	104.475	110.001	118.509	87.8835	110.091	105.803	108.103	123.221	120.923	121.337	98.2949	107.296	106.086	116.595	109.29	107.309	108.733	107.795	108.198	125.779	110.43	115.765	116.323	134.346	113.118	102.116	108.048	112.081	115.426	112.095	117.337	94.8846	105.246	114.432	122.153	98.7424	105.441	114.376	103.405
Max OPL	189.838	174.867	151.684	224.296	147.487	227.638	166.545	180.092	200.6	231.19	164.98	188.752	226.441	179.274	193.019	193.05	179.181	209.98	214.408	193.76	160.424	173.251	177.603	212.659	184.268	182.311	190.154	168.644	180.589	203.758	188.182	193.347	205.673	228.516	191.842	167.812	176.347	187.241	207.066	195.446	226.715	151.952	180.487	218.156	205.251	161.505	191.804	193.464	179.352
Median OPL	120.792	123.369	103.588	128.365	109.562	131.606	109.066	131.082	128.766	151.873	121.09	129.686	128.732	90.9967	121.145	112.861	120.57	136.222	142.494	149.662	108.897	121.103	116.93	125.934	123.013	116.944	116.271	133.253	127.885	146.76	123.095	132.957	126.757	165.18	122.125	112.525	119.226	125.054	124.33	121.073	122.76	104.194	114.13	122.864	142.83	109.141	116.171	126.352	112.187
Std OPL	56.0006	49.6631	41.3456	62.0069	41.7671	64.6858	49.3768	51.5937	54.7014	70.4602	45.9173	52.9021	59.4425	45.9728	53.715	55.4523	51.3216	62.6453	62.0881	61.2855	43.6287	49.5885	50.2041	56.5432	50.4993	50.687	52.8119	51.8812	53.8375	62.23	52.4711	55.2925	55.7357	66.9399	56.1383	46.9387	51.7307	52.2785	57.3476	55.7908	62.0986	41.8298	51.0373	56.4296	60.7551	44.9051	53.0323	53.1962	49.9434
Skewness	-0.368072	-0.590828	-0.576678	-0.267548	-0.692167	-0.26016	-0.365451	-0.591818	-0.501151	-0.371921	-0.720994	-0.5654	-0.283197	-0.0224032	-0.402153	-0.205184	-0.506596	-0.405757	-0.410493	-0.544408	-0.566699	-0.585857	-0.453979	-0.37128	-0.547812	-0.423354	-0.334488	-0.595642	-0.48942	-0.532122	-0.483936	-0.562043	-0.404426	-0.528984	-0.3504	-0.495999	-0.485963	-0.512538	-0.328605	-0.325395	-0.141066	-0.538002	-0.361884	-0.296246	-0.520782	-0.521322	-0.336768	-0.498213	-0.374555
Kurtosis	1.80004	1.92476	1.95019	1.83174	2.08677	1.78959	1.69075	1.85971	1.97471	1.62925	2.12834	1.90346	1.99439	1.84699	1.87995	1.68958	1.90091	1.77393	1.77927	1.71539	2.08874	1.9764	1.8863	1.92638	2.00453	1.90677	1.86572	1.79469	1.75532	1.81015	1.93437	1.93639	1.98828	1.81103	1.78337	1.96307	1.88389	1.95948	1.82489	1.76058	1.84213	2.0414	1.80627	1.92245	1.82327	2.00222	1.80803	1.98458	1.82356
Variance OPL	3136.06	2466.42	1709.46	3844.85	1744.49	4184.25	2438.07	2661.91	2992.24	4964.64	2108.4	2798.63	3533.41	2113.5	2885.3	3074.96	2633.91	3924.44	3854.93	3755.92	1903.46	2459.02	2520.45	3197.14	2550.18	2569.17	2789.09	2691.66	2898.48	3872.58	2753.21	3057.26	3106.47	4480.95	3151.51	2203.24	2676.07	2733.04	3288.74	3112.61	3856.24	1749.73	2604.81	3184.3	3691.18	2016.47	2812.42	2829.84	2494.34
IQR OPL	100.475	86.4778	71.5294	107.636	68.9054	114.488	93.1483	90.6746	91.6845	131.34	75.3904	92.0396	95.5847	78.7079	91.6317	101.943	90.4766	115.805	108.086	113.843	68.8353	85.874	87.4888	93.6609	83.0873	84.166	87.6417	93.7652	98.6558	114.41	89.2402	95.6705	90.0846	117.837	99.7061	77.7779	92.483	87.7356	99.1557	101.266	102.432	67.4726	90.6586	91.8195	108.035	74.4842	94.3517	88.2832	87.5113
Optical volume	6.73864	6.37704	4.79661	6.81853	6.87585	6.80872	3.92572	6.50161	7.87793	6.59192	7.46567	7.09223	7.78246	5.25073	6.74185	7.13733	6.94173	7.65443	7.20193	7.40436	7.20425	6.68832	6.44505	7.32562	7.45801	7.35367	7.1395	6.2902	5.52984	7.36904	7.43458	7.99248	7.20604	9.09905	7.14783	7.55961	6.13886	7.24447	8.15586	7.25042	7.09698	7.31507	6.56807	7.45712	7.92406	6.15513	4.98802	8.06523	7.06386
Centroid vs. center of mass	0.0869803	0.0557138	0.0173954	0.124992	0.0214684	0.0818299	0.0516192	0.0323258	0.0545162	0.036679	0.0341271	0.0620252	0.196752	0.0628197	0.060647	0.145216	0.0288629	0.0345287	0.0854053	0.0241704	0.0525633	0.0274062	0.0431543	0.114805	0.071427	0.0387368	0.064116	0.0243489	0.0252277	0.0243633	0.0364049	0.0744096	0.135724	0.0506349	0.0254629	0.0440785	0.0161185	0.0993094	0.051675	0.0423234	0.150289	0.0192917	0.0905823	0.0950617	0.0969015	0.0473313	0.088354	0.0865093	0.0701197
Elongation	1.01505	1.0941	1.10798	1.02774	1.22011	1.0203	1.01309	1.05505	1.10877	1.17523	1.06623	1.07287	1.0401	1.20823	1.12727	1.05401	1.04604	1.04576	1.07054	1.04443	1.20579	1.01475	1.01662	1.02435	1.14839	1.14272	1.0414	1.06415	1.09176	1.04704	1.11457	1.03075	1.05453	1.03571	1.0048	1.07925	1.01499	1.07296	1.11668	1.01592	1.02752	1.04303	1.01649	1.09892	1.08384	1.12684	1.13255	1.03692	1.03966
Upper quartile OPL	175.945	157.182	134.117	192.923	136.761	198.811	152.185	159.821	176.545	208.482	150.495	164.917	188.457	145.895	171.098	172.101	164.172	193.792	190.228	181.838	145.893	159.996	162.09	181.873	163.862	164.789	170.692	158.551	165.235	191.341	168.227	174.154	180.554	204.002	177.816	154.004	165.281	169.171	182.125	176.873	194.126	140.888	163.794	180.593	186.666	148.125	166.132	173.088	160.585
Perimeter	28.8127	28.8912	27.0046	28.0868	31.9155	27.7861	23.6336	28.8127	30.5557	26.4913	31.5133	29.8068	30.1305	28.8912	29.2379	30.5097	29.7608	29.349	28.7016	29.2839	32.0496	29.349	28.8912	29.4831	31.069	30.8429	30.0979	28.6461	26.5794	28.3549	30.5422	30.8889	29.2149	30.7223	29.5942	32.0171	27.9987	29.8853	31.3927	30.0194	29.0253	32.6645	29.4045	30.0194	29.8853	29.4601	25.5527	31.2452	30.7683
Equivalent diameter	8.77358	8.76902	8.21513	8.52281	9.62573	8.42693	7.1923	8.75988	9.28871	7.99342	9.53855	9.06044	9.14405	8.72191	8.83014	9.26774	9.0421	8.89343	8.70812	8.81458	9.66015	8.90885	8.79508	8.94411	9.32131	9.34093	9.14342	8.61962	8.06681	8.63686	9.25848	9.37578	8.88119	9.28625	8.96967	9.7086	8.50534	9.0718	9.485	9.07495	8.77554	9.90755	8.91399	9.10894	9.08818	8.90885	7.76096	9.47535	9.32622
Max gradient	14.7221	13.4116	12.2625	17.5088	12.3443	17.6181	13.7538	14.1822	15.8061	15.7567	12.9003	13.987	17.0676	13.9285	15.2108	15.4155	13.8339	17.4741	14.9873	14.5954	12.5903	13.8841	13.7623	16.5993	14.1079	13.6583	14.4691	13.1844	14.804	16.2792	14.8272	14.7585	15.3848	14.9851	14.7512	12.7588	13.6941	14.9945	15.5113	15.2012	16.76	12.6801	15.7674	16.2733	15.6625	13.0606	15.6077	15.4213	13.8981
Mean gradient	7.58553	6.2142	5.87853	8.37429	5.09648	8.69049	7.18577	6.06817	7.17623	8.16186	5.65373	6.22321	7.58239	7.10393	7.24856	7.82377	6.77648	8.0086	6.99636	6.59709	5.80878	6.55205	6.94959	7.88243	6.44892	6.85895	7.3754	5.91593	6.8502	7.60315	6.77458	6.60716	7.52077	7.11612	7.74913	6.1823	7.10566	6.98329	7.6285	7.93272	8.43689	5.69937	7.30907	7.74302	7.03332	6.29306	7.55898	6.99988	6.87155
Upper quartile gradient	12.5639	11.0758	10.0873	14.0075	9.55222	14.4451	11.5702	11.1434	12.5555	13.7558	10.5731	11.2076	13.1921	11.0941	12.2091	12.255	11.6431	13.5843	12.3153	12.3003	10.4629	11.4094	11.5504	13.1105	11.4374	11.5978	12.1909	10.9177	11.8164	13.2194	11.9187	12.0465	12.8427	12.7265	12.6347	10.8239	11.8275	12.1257	12.6157	12.8957	13.6618	10.1959	12.0266	12.9082	12.6024	10.8516	12.3482	12.2833	11.5436
Min symmetry	0.994734	0.976183	0.966157	0.9843	0.902555	0.981897	0.993186	0.990719	0.961977	0.952365	0.987317	0.980525	0.971721	0.867561	0.953461	0.975666	0.989654	0.992319	0.979169	0.981525	0.909505	0.99576	0.995506	0.984407	0.924961	0.950418	0.98664	0.987484	0.973812	0.99372	0.967583	0.993852	0.978355	0.984901	0.996763	0.982281	0.991924	0.974428	0.965959	0.989913	0.975673	0.988223	0.994148	0.963837	0.983782	0.956337	0.953921	0.990111	0.992609
Mean symmetry	0.99671	0.986854	0.978263	0.991073	0.949047	0.990609	0.995716	0.994273	0.977343	0.974162	0.99216	0.987925	0.982384	0.929286	0.975257	0.984035	0.99382	0.99528	0.985891	0.986555	0.949647	0.997312	0.996792	0.990601	0.947716	0.973374	0.991352	0.992661	0.983835	0.996239	0.981863	0.995895	0.985328	0.989789	0.997798	0.989893	0.995022	0.982373	0.981285	0.994169	0.985983	0.9919	0.996167	0.979141	0.990115	0.975991	0.974024	0.993292	0.994809
[truncated: 364 more columns]

## Sheet: Sheet2
	et_ 1	et_ 2	et_ 3	et_ 4	et_ 5	et_ 6	et_ 7	et_ 8	et_ 9	et_ 10	et_ 11	et_ 12	et_ 13	et_ 14	et_ 15	et_ 16	et_ 17	et_ 18	et_ 19	et_ 20	et_ 21	et_ 22	et_ 23	et_ 24	et_ 25	et_ 26	et_ 27	et_ 28	et_ 29	et_ 30	et_ 31	et_ 32	et_ 33	et_ 34	et_ 35	et_ 36	et_ 37	et_ 38	et_ 39	et_ 40	et_ 41	et_ 42	et_ 43	et_ 44	et_ 45	et_ 46	et_ 47	et_ 48	et_ 49
Area	67.6295	57.4185	54.4523	43.3425	45.32	52.3131	50.1109	52.5737	56.0343	45.3829	47.7649	44.1964	43.019	64.7172	61.8229	60.214	54.5961	64.3936	52.5378	39.091	42.6504	51.2614	43.4774	45.8683	56.2231	51.5401	55.504	57.3197	57.05	45.2211	48.8795	42.9291	57.1399	31.0732	52.8164	49.7424	46.3717	40.1696	47.0548	53.3557	47.0009	40.5291	50.4794	24.6465	34.4979	36.1607	59.432	57.805	18.9028
Major Axis Length	9.44131	8.91853	8.74338	8.37252	7.81297	8.60321	9.23541	8.93729	8.84319	10.2051	7.93669	7.86584	8.02186	10.2169	9.26809	9.21553	8.58152	9.37331	8.66768	8.53675	7.9557	8.35707	8.04305	7.86102	9.33616	8.32475	8.72792	8.89827	8.9849	7.8928	8.25404	8.02426	8.7215	8.12236	8.68082	8.20997	7.88969	8.30074	7.82889	9.18827	8.7764	7.59962	8.12833	6.05227	7.61982	8.54896	8.97385	8.65923	5.24083
Minor Axis length	9.12588	8.20441	7.95268	7.71686	7.39807	7.74892	6.91742	7.52412	8.1263	6.02682	7.67639	7.17232	6.86266	8.07363	8.50107	8.33249	8.10537	8.75202	7.72446	5.88019	6.83328	7.81635	6.91224	7.44673	7.69746	7.88992	8.10759	8.20859	8.09861	7.30091	7.54521	6.82757	8.34578	5.01659	7.76412	7.72569	7.49502	6.22129	7.66174	7.40154	7.68136	6.79783	7.92213	5.22147	5.82404	5.44658	8.44333	8.51545	4.61564
Eccentricity	0.256329	0.392086	0.41556	0.387928	0.321541	0.43444	0.662559	0.539667	0.394413	0.806987	0.254009	0.410565	0.51781	0.612817	0.398332	0.427154	0.328469	0.358014	0.453652	0.724943	0.512116	0.353861	0.511295	0.320353	0.565894	0.318964	0.370266	0.386015	0.433076	0.379945	0.405438	0.525382	0.290348	0.786471	0.447268	0.338369	0.312321	0.662019	0.205538	0.592538	0.48371	0.447077	0.223812	0.505667	0.644827	0.770778	0.338735	0.181474	0.47366
Mean OPL	106.381	114.553	97.0412	64.0036	60.2103	106.502	114.525	95.5209	87.8372	94.383	95.0087	86.5091	120.314	83.6513	81.4313	69.4376	119.281	76.3491	116.909	117.876	81.6604	100.16	125.263	109.782	65.1242	130.362	100.244	106.133	73.1592	103.321	131.648	65.2255	114.239	74.2287	124.111	61.4931	89.6183	74.1443	117.837	123.072	53.142	115.657	98.5227	85.849	80.0272	86.0107	66.2604	78.0906	97.1598
Max OPL	239.101	193.715	214.655	237.521	193.001	248.484	233.015	205.833	210.943	249.822	207.006	328.966	279.367	224.96	255.477	275.118	232.618	241.883	247.875	253.843	229.146	192.653	236.818	294.988	205.701	254.083	203.295	246.996	231.613	198.729	283.308	227.483	250.44	179.583	276.573	251.92	288.259	198.937	220.283	280.152	218.254	216.869	229.41	204.825	280.188	195.48	257.699	244.349	248.328
Median OPL	102.932	137.894	98.9867	39.0909	48.9987	120.108	119.133	84.8058	83.6563	78.5913	95.568	54.7454	128.664	79.8832	68.2107	50.6295	126.587	71.0845	122.239	112.116	68.9194	105.131	133.313	99.6593	42.1686	135.405	106.69	102.949	54.3018	117.809	142.08	43.1532	122.717	63.6097	126.955	37.5466	71.793	64.3747	124.314	117.415	19.7758	124.29	79.5484	72.5521	51.2222	77.5143	50.3731	59.5376	79.8317
Std OPL	59.1362	57.0388	50.3047	57.3124	41.1229	58.4517	66.0223	68.2358	54.9213	67.6618	52.1806	74.5865	69.6056	48.1623	53.7671	54.3905	60.5238	45.1327	63.0169	72.9935	56.8999	50.2649	69.8897	68.8623	54.0263	76.1213	51.6413	59.6637	50.3848	51.4697	70.953	54.9131	58.8317	50.9433	72.2831	54.639	62.1937	49.6337	65.2973	77.7086	56.2331	63.9286	62.6303	59.6052	69.9796	56.0619	50.9511	56.1859	70.3902
Skewness	0.145124	-0.508658	0.0165762	1.09293	1.16072	-0.102592	-0.0721084	0.225103	0.270784	0.511957	0.00755458	1.0738	0.0880679	0.448645	0.992625	1.49884	-0.188639	0.897324	-0.0742395	0.161622	0.673821	-0.143211	-0.185095	0.459428	0.890394	-0.121048	-0.178599	0.268337	0.892908	-0.313521	-0.104557	1.07934	-0.132832	0.427951	0.126983	1.5772	0.795157	0.53735	-0.134526	0.173692	1.26054	-0.203266	0.373873	0.416404	1.04538	0.302881	1.64635	0.84731	0.511666
Kurtosis	1.93583	1.77802	2.08766	3.19281	3.65233	1.93642	1.62805	1.4565	1.87923	2.00943	1.84158	3.25448	1.98591	2.46206	3.30871	4.74146	1.99234	3.72434	1.87626	1.7028	2.39685	1.94845	1.60498	2.30735	2.55127	1.53556	1.85297	2.25016	2.91793	1.91088	1.99677	3.16122	2.09579	1.86086	1.99427	4.56603	2.8135	2.17137	1.65765	1.73487	3.32962	1.58568	1.7706	1.81373	2.96037	1.74685	5.34765	2.72287	1.96374
Variance OPL	3497.09	3253.42	2530.57	3284.71	1691.09	3416.61	4358.94	4656.13	3016.35	4578.12	2722.81	5563.15	4844.94	2319.61	2890.9	2958.33	3663.13	2036.96	3971.14	5328.05	3237.6	2526.56	4884.57	4742.02	2918.84	5794.46	2666.82	3559.76	2538.63	2649.13	5034.32	3015.45	3461.17	2595.22	5224.85	2985.43	3868.06	2463.5	4263.74	6038.63	3162.16	4086.86	3922.56	3552.78	4897.14	3142.94	2596.01	3156.85	4954.78
IQR OPL	101.994	102.334	77.6992	82.1765	46.1739	101.131	123.072	139.37	96.9897	117.308	91.4615	108.4	114.937	68.1019	67.6471	55.9664	96.2024	57.7164	105.915	133.156	88.7583	83.3797	133.331	110.456	84.0411	152.252	89.2377	93.107	74.9947	85.9613	117.393	77.3255	93.0911	91.4739	119.444	50.5377	98.6263	84.0777	123.953	143.595	70.5239	119.428	113.016	107.577	99.3222	102.471	46.5191	81.189	122.06
Optical volume	7.19447	6.57745	5.28412	2.77408	2.72873	5.57144	5.73893	5.02189	4.92189	4.28338	4.53808	3.82339	5.17577	5.41368	5.03432	4.18111	6.51231	4.91639	6.14211	4.60789	3.48285	5.13436	5.4461	5.0355	3.66148	6.71888	5.56392	6.08351	4.17373	4.67228	6.43488	2.80007	6.52761	2.30653	6.5551	3.05881	4.15575	2.97835	5.54479	6.56659	2.49772	4.68749	4.97337	2.11587	2.76077	3.11021	3.93799	4.51403	1.83659
Centroid vs. center of mass	0.359025	0.0450877	0.313617	0.988545	0.445285	0.139636	0.0827861	0.596419	0.318769	0.583459	0.121283	0.74672	0.230388	0.416843	0.597631	0.713137	0.228837	0.491365	0.185519	0.162131	0.172283	0.247906	0.0759887	0.451513	1.06689	0.072097	0.221589	0.370324	0.705975	0.137503	0.180376	0.594294	0.132042	0.146168	0.314114	0.79453	0.443994	0.366881	0.182467	0.229087	1.18804	0.0810088	0.473631	0.0523131	0.578758	0.177926	0.780979	0.639274	0.0301071
Elongation	1.03457	1.08704	1.09943	1.08496	1.05608	1.11025	1.3351	1.18782	1.08822	1.69328	1.03391	1.09669	1.16891	1.26546	1.09023	1.10598	1.05874	1.07099	1.12211	1.45178	1.16426	1.06918	1.1636	1.05563	1.21289	1.05511	1.07651	1.08402	1.10944	1.08107	1.09394	1.17527	1.04502	1.6191	1.11807	1.06268	1.05266	1.33425	1.02182	1.2414	1.14256	1.11795	1.02603	1.15911	1.30834	1.5696	1.06283	1.01688	1.13545
Upper quartile OPL	184.863	174.463	161.7	150.326	121.264	175.135	196.477	187.739	161.861	190.937	161.481	198.38	210.882	150.365	160.008	150.154	193.84	138.961	195.522	215.768	164.647	163.543	207.517	204.916	146.959	223.007	163.644	186.893	148.02	163.234	218.844	147.844	184.936	146.527	218.942	144.724	180.002	143.93	198.559	226.599	140.475	190.596	187.283	170.898	186.523	163.855	139.248	161.433	198.581
Perimeter	30.5882	28.2438	27.4719	36.1696	24.9514	26.9586	26.8245	27.3608	28.0407	28.5445	25.7098	24.7808	24.7157	30.4082	29.1824	29.0023	27.4394	29.8298	26.9586	24.0549	24.2254	26.815	24.6602	25.2846	28.3549	26.6579	27.7075	28.1978	28.0542	25.0624	25.909	24.6372	28.2438	22.7141	27.1847	26.4913	25.3076	24.2159	25.5202	27.5274	40.0769	23.5876	26.4128	18.5521	22.2468	23.5035	28.6921	28.1883	16.1196
Equivalent diameter	9.27947	8.55029	8.32652	7.42869	7.59626	8.16131	7.98769	8.18162	8.4466	7.60154	7.79847	7.50151	7.40091	9.07747	8.87217	8.75596	8.3375	9.05475	8.17882	7.05494	7.36914	8.07886	7.44024	7.64208	8.46082	8.10079	8.40654	8.54293	8.52281	7.58797	7.88893	7.39317	8.52952	6.28997	8.20048	7.95826	7.68389	7.15161	7.74029	8.24225	7.73585	7.18354	8.01701	5.60186	6.62752	6.78537	8.69891	8.57902	4.9059
Max gradient	19.4094	15.4022	15.1203	21.0442	13.7737	14.9202	14.4059	16.7923	13.6719	14.4297	13.1429	22.9206	19.842	14.4946	14.9517	18.0148	17.632	20.8025	18.6798	16.8599	17.2741	16.3454	16.2772	20.7554	19.4435	14.2881	16.9729	18.8055	19.4989	15.1867	21.4503	15.8273	18.1764	13.4308	21.0784	22.8685	26.1958	16.4666	15.4889	18.0287	18.4948	16.4843	17.0743	14.0359	22.9846	16.5635	16.9012	19.3951	19.6615
Mean gradient	7.60809	6.69692	6.71141	6.01379	4.91642	6.86754	7.30203	6.61435	6.53117	7.16166	6.94434	7.61143	8.95371	6.52554	6.65559	6.00517	8.39378	5.88503	8.86803	9.10743	6.11126	6.78309	8.33597	8.70931	5.52756	7.76688	6.8669	7.29883	5.77017	7.09997	9.28118	5.4479	8.11321	7.27245	8.26327	5.40157	8.24094	6.77547	7.51672	8.07682	5.1062	7.9782	7.23826	8.19278	7.65701	7.43505	5.57834	6.06496	10.4304
Upper quartile gradient	12.21	11.8553	10.858	10.4696	8.49143	11.1076	10.9336	12.2353	9.9767	11.1265	10.5436	13.8106	14.4368	10.1799	10.7349	10.5184	13.942	9.9533	13.7815	13.3876	9.19064	11.4876	12.8817	14.5682	10.366	12.1328	11.514	12.2813	10.2991	11.8924	15.2654	9.42047	13.2449	10.492	14.082	10.7901	13.4328	10.978	12.5869	12.2304	9.87956	12.7091	12.1637	11.6878	13.717	10.91	10.4795	9.94736	14.6444
Min symmetry	0.841288	0.979426	0.914002	0.195888	0.709404	0.963743	0.895979	0.766668	0.820283	0.695863	0.928764	0.60282	0.91908	0.781078	0.65757	0.533827	0.964351	0.790831	0.921295	0.762273	0.941269	0.929345	0.966376	0.808051	0.420268	0.991127	0.948149	0.873301	0.587679	0.970939	0.9583	0.671049	0.957539	0.536366	0.915723	0.484487	0.718833	0.58079	0.97229	0.878366	0.152007	0.972837	0.779862	0.931488	0.402645	0.639081	0.555788	0.634621	0.980434
Mean symmetry	0.893756	0.986487	0.949766	0.563108	0.843427	0.974596	0.941282	0.853327	0.88884	0.786754	0.952437	0.772231	0.943144	0.849125	0.799655	0.708152	0.976679	0.867441	0.945977	0.857772	0.958393	0.957555	0.976706	0.890181	0.648855	0.993754	0.963733	0.924917	0.777716	0.979741	0.970506	0.828522	0.972208	0.753449	0.944978	0.673975	0.812488	0.755132	0.981944	0.927891	0.46462	0.983929	0.875208	0.957111	0.682332	0.794523	0.728589	0.810351	0.986854
[truncated: 124 more columns]

## Sheet: Sheet3
	lt_ 1	lt_ 2	lt_ 3	lt_ 4	lt_ 5	lt_ 6	lt_ 7	lt_ 8	lt_ 9	lt_ 10	lt_ 11	lt_ 12	lt_ 13	lt_ 14	lt_ 15	lt_ 16	lt_ 17	lt_ 18	lt_ 19	lt_ 20	lt_ 21	lt_ 22	lt_ 23	lt_ 24	lt_ 25	lt_ 26	lt_ 27	lt_ 28	lt_ 29	lt_ 30	lt_ 31	lt_ 32	lt_ 33	lt_ 34	lt_ 35	lt_ 36	lt_ 37	lt_ 38	lt_ 39	lt_ 40	lt_ 41	lt_ 42	lt_ 43	lt_ 44	lt_ 45	lt_ 46	lt_ 47	lt_ 48	lt_ 49
Area	52.34	60.205	40.7269	40.5291	37.7607	41.6887	46.3807	65.9037	49.0502	47.1537	56.1512	48.6817	49.3019	42.5785	43.5133	41.3022	35.0821	18.2826	42.8212	53.1939	44.0436	32.017	48.7177	51.1895	36.3315	48.7716	53.7872	37.6079	36.3765	60.169	43.7111	46.8391	50.3715	51.0637	54.3894	43.6841	41.3291	41.2482	46.7851	38.273	53.7063	33.8956	45.8144	40.7179	40.8347	46.0391	33.5451	34.1563	39.1719
Major Axis Length	8.65066	9.31961	7.3666	7.77507	9.34755	8.35179	8.54334	9.37227	8.68706	8.04658	9.15957	8.21835	8.03221	7.61255	8.37455	7.58455	7.87051	5.04548	7.52128	8.75684	7.79283	7.78498	11.4357	8.70604	7.63555	8.21865	9.32855	8.24861	7.90286	9.18097	8.03053	8.18449	8.13908	8.97263	8.54364	8.91758	7.62863	8.4166	8.00087	7.93792	8.4177	8.63292	7.7071	7.45371	7.59065	8.06671	7.21438	7.42254	8.57427
Minor Axis length	7.7132	8.23072	7.04552	6.68751	5.22302	6.37697	6.92037	8.95955	7.19407	7.48373	7.81994	7.54876	7.8235	7.14017	6.68955	6.95996	5.70578	4.62149	7.25291	7.7519	7.2074	5.26488	5.50487	7.49753	6.23861	7.5676	7.36179	5.87354	5.8763	8.34913	7.03448	7.29505	7.88676	7.26628	8.13856	6.28657	6.94224	6.2734	7.45131	6.18327	8.12885	5.02003	7.58932	6.97592	6.88604	7.30497	5.96417	5.91239	5.86658
Eccentricity	0.45276	0.46907	0.292015	0.510087	0.829331	0.645754	0.586387	0.293485	0.560528	0.36743	0.52069	0.395363	0.226482	0.346779	0.601603	0.397392	0.688794	0.401252	0.264741	0.465136	0.38027	0.736638	0.876514	0.508288	0.57657	0.390075	0.614178	0.702115	0.668663	0.415933	0.482372	0.453363	0.247062	0.586669	0.304268	0.709244	0.414555	0.666661	0.36422	0.627082	0.259717	0.813547	0.174153	0.352269	0.420756	0.424197	0.562633	0.604578	0.729288
Mean OPL	116.622	98.5072	128.741	126.859	110.035	91.7563	93.1747	83.2018	79.8031	113.181	114.754	122.243	117.194	112.035	124.684	128.312	139.988	67.7093	111.023	107.099	115.925	111.642	83.0236	124.464	96.6844	90.8824	100.105	126.868	125.639	94.2397	116.003	52.5249	123.859	110.149	111.394	138.773	125.723	129.028	157.91	143.438	93.5937	83.6476	134.637	107.05	133.855	110.216	140.96	123.689	119.984
Max OPL	301.179	281.165	243.477	284.195	253.332	305.156	226.665	264.703	213.094	275.174	307.125	253.737	277.55	243.61	331.912	316.666	366.655	192.466	247.251	315.758	276.008	315.822	279.289	326.559	325.608	255.115	259.267	353.817	310.328	332.368	264.445	190.008	274.541	291.474	336.759	339.943	299.895	287.416	305.455	351.92	243.86	257.601	239.216	251.522	310.597	351.603	339.658	298.204	273.338
Median OPL	103.065	69.6141	149.325	125.73	107.387	57.928	82.3718	51.5029	68.7701	103.253	99.9013	127.375	116.781	118.234	109.228	123.637	124.692	52.2219	106.347	68.2191	119.263	94.0513	61.1229	104.508	69.6983	72.943	90.9708	116.217	116.081	59.1298	113.955	35.4913	113.71	98.0313	84.5203	140.611	123.61	127.787	156.369	135.717	75.9293	66.6113	156.997	88.489	127.02	105.475	124.16	119.742	119.872
Std OPL	74.1144	73.0217	68.0801	79.4845	67.4655	77.0469	61.381	64.5171	48.3294	74.1033	74.0112	69.9949	67.8089	64.1693	86.9905	83.1268	97.2951	51.0068	66.9485	85.4653	66.4787	81.4786	65.4974	82.3074	80.1537	61.2771	66.3582	87.2817	83.0999	74.8223	71.3965	43.1896	74.9721	68.1649	86.0024	87.1014	79.9159	80.8676	99.3526	93.8784	58.4736	62.0302	72.7807	71.3958	86.4828	71.5652	99.6644	77.5535	74.4366
Skewness	0.359058	0.772695	-0.352072	0.112564	0.142528	0.754536	0.336611	0.898599	0.60534	0.293837	0.46314	-0.0782585	0.236677	-0.0964499	0.458768	0.357294	0.402261	0.745328	0.218683	0.821919	0.124085	0.592797	0.893207	0.368275	0.906768	0.653287	0.27966	0.504909	0.303641	1.01168	0.151958	1.39805	0.169503	0.372005	0.73206	0.173426	0.0879009	0.062298	0.00229215	0.176312	0.516498	0.669488	-0.357974	0.423509	0.210924	0.725054	0.37399	0.185832	0.0796363
Kurtosis	1.98532	2.31772	1.68873	1.69922	1.75924	2.23755	1.78831	2.62595	2.50933	1.80769	2.14442	1.70938	2.12487	1.63336	2.03707	2.06422	1.95402	2.38397	1.91625	2.34222	2.08448	2.25582	2.81627	1.87868	2.84255	2.34679	1.7628	2.29929	1.85983	3.04425	1.77912	4.00734	1.69942	2.12897	2.34877	1.93233	1.63213	1.61233	1.51153	1.7045	2.10343	2.3513	1.61441	1.81395	1.76533	3.24437	1.83092	1.82726	1.66925
Variance OPL	5492.95	5332.17	4634.9	6317.79	4551.59	5936.23	3767.62	4162.45	2335.73	5491.3	5477.66	4899.29	4598.04	4117.7	7567.35	6910.06	9466.33	2601.69	4482.1	7304.31	4419.42	6638.77	4289.92	6774.51	6424.61	3754.88	4403.4	7618.1	6905.59	5598.38	5097.46	1865.34	5620.82	4646.46	7396.42	7586.65	6386.55	6539.57	9870.94	8813.15	3419.17	3847.75	5297.03	5097.36	7479.27	5121.57	9932.99	6014.55	5540.8
IQR OPL	123.584	110.558	124.924	145.556	122.635	131.136	111.873	100.931	75.344	133.241	127.304	128.595	100.568	120.836	148.415	142.072	168.468	80.8852	110.542	133.347	112.057	134.887	101.313	147.813	122.033	94.3003	123.527	139.343	147.42	110.852	129.798	44.91	136.089	113.081	137.682	151.928	152.097	155.43	198.428	177.643	96.4007	103.91	136.462	126.703	158.373	106.338	176.803	137.812	136.188
Optical volume	6.10398	5.93062	5.24322	5.14147	4.15501	3.8252	4.3215	5.48331	3.91436	5.33689	6.44358	5.95097	5.77787	4.7703	5.42539	5.29957	4.91107	1.2379	4.75413	5.69699	5.10576	3.57444	4.04472	6.37123	3.51269	4.43248	5.38437	4.77123	4.57031	5.67031	5.07063	2.46022	6.23899	5.62464	6.05864	6.06218	5.19604	5.32218	7.38785	5.4898	5.02657	2.83529	6.16833	4.35886	5.46595	5.07423	4.72852	4.22477	4.7
Centroid vs. center of mass	0.514712	0.746368	0.0907842	0.174167	0.0303554	0.799626	0.358146	0.847222	0.490882	0.351151	0.531193	0.19638	0.257082	0.130002	0.311082	0.319029	0.0620402	0.030995	0.232389	0.759161	0.154359	0.211939	0.931397	0.325936	0.456467	0.487261	0.408142	0.292644	0.096252	0.776542	0.159801	0.536484	0.353436	0.335247	0.801202	0.166016	0.119596	0.0765158	0.0156912	0.0913015	0.570096	0.163871	0.0276645	0.381683	0.151969	0.557901	0.0988234	0.10879	0.0706625
Elongation	1.12154	1.1323	1.04557	1.16263	1.78968	1.30968	1.23452	1.04606	1.20753	1.07521	1.17131	1.0887	1.02668	1.06616	1.25189	1.08974	1.37939	1.09174	1.037	1.12964	1.08123	1.47866	2.07737	1.16119	1.22392	1.08603	1.26716	1.40437	1.34487	1.09963	1.1416	1.12192	1.03199	1.23483	1.04977	1.41851	1.09887	1.34163	1.07375	1.28377	1.03553	1.71969	1.01552	1.06849	1.10232	1.10428	1.20962	1.25542	1.46155
Upper quartile OPL	217.695	208.977	204.876	231.521	198.08	207.239	178.05	180.169	148.437	214.897	217.59	209.038	208.765	190.185	247.583	243.465	276.392	143.103	201.774	237.058	201.133	228.195	179.943	237.906	214.513	180.945	190.543	248.298	239.992	206.629	210.501	117.731	224.433	202.626	237.95	251.744	229.173	233.547	284.765	268.307	177.939	173.723	214.822	209.191	250.366	206.426	281.141	225.181	215.638
Perimeter	26.9395	28.8912	23.7772	23.8232	24.6602	24.369	25.6083	30.1305	26.1676	26.0105	27.9662	26.0105	26.1676	24.5491	25.095	24.0358	22.8656	15.7959	24.369	27.2958	24.7943	21.9136	28.7207	26.6024	23.9208	26.0891	27.8091	23.3059	22.8521	28.8682	24.8363	25.6083	26.3572	26.815	27.8091	25.2156	24.1564	24.189	25.2846	23.5186	27.0927	23.0743	25.2291	23.8002	23.8692	25.5432	21.9921	22.2833	24.0033
Equivalent diameter	8.16342	8.7553	7.20105	7.18354	6.93386	7.28558	7.68464	9.1603	7.9027	7.74841	8.4554	7.87296	7.92295	7.36292	7.44331	7.25173	6.68341	4.82474	7.38388	8.22974	7.48853	6.38477	7.87587	8.0732	6.80138	7.88022	8.2755	6.91981	6.80558	8.75269	7.46021	7.72252	8.00844	8.06327	8.3217	7.4579	7.25409	7.24699	7.71808	6.98074	8.26928	6.56942	7.63758	7.20025	7.21058	7.65629	6.53536	6.59463	7.06224
Max gradient	20.1782	20.3031	18.855	19.3855	18.3944	25.3867	14.2063	18.2584	14.6984	18.3223	21.872	18.8388	21.107	18.3271	20.3139	23.9996	23.6632	15.4483	17.6884	21.9729	19.3197	22.0272	23.0173	19.3857	16.1888	15.1664	24.5441	19.7154	18.6943	20.9631	24.2253	16.1323	21.8122	16.8642	26.6485	24.8016	21.0546	18.5443	19.8402	19.0042	16.425	17.972	19.8384	19.8019	18.9791	25.3229	23.7508	20.2627	20.7691
Mean gradient	8.23569	7.5672	9.16839	9.14904	9.25925	7.56208	6.6998	6.37498	6.09086	7.84833	9.03473	8.27464	9.5304	7.78816	9.83438	9.80131	12.1062	7.6309	8.14799	9.32937	8.99087	10.3596	7.33602	9.29797	8.61687	7.24941	7.7668	10.4147	9.75947	7.55277	8.38616	4.98612	9.48866	7.60689	8.99051	10.4612	9.36146	9.39093	10.1246	10.9806	6.77262	7.93795	9.12456	9.31507	10.0496	8.58574	11.5444	10.2077	9.29101
Upper quartile gradient	14.0808	13.4774	14.7851	13.8345	13.4755	14.1558	10.6757	12.09	9.94121	12.6338	15.0518	14.1322	14.8202	12.1407	14.331	16.3711	16.9009	10.8862	12.6448	16.8984	13.3365	15.4695	11.9789	15.0415	12.8765	11.9466	12.8187	15.4978	13.4275	13.2475	12.6472	8.88649	15.998	12.2364	16.2352	16.4368	14.7998	13.9699	15.3653	15.7679	11.3778	12.2505	15.2489	15.1244	14.2456	15.6087	17.029	14.6322	14.1882
Min symmetry	0.782296	0.551814	0.982252	0.894977	0.705912	0.586393	0.796027	0.500832	0.753772	0.858116	0.734267	0.946218	0.872345	0.977675	0.77027	0.849448	0.800619	0.986279	0.915454	0.517038	0.917737	0.691513	0.427627	0.787031	0.576652	0.687016	0.708009	0.843284	0.916227	0.483034	0.924535	0.582628	0.849935	0.84455	0.52368	0.768861	0.93693	0.886406	0.989114	0.903869	0.714478	0.728031	0.960407	0.757093	0.956879	0.730543	0.943242	0.885945	0.802117
Mean symmetry	0.879994	0.763529	0.988321	0.933425	0.816718	0.763327	0.861179	0.738283	0.834052	0.918029	0.823379	0.966725	0.93176	0.982694	0.847028	0.913788	0.883491	0.990828	0.950497	0.73211	0.942513	0.807569	0.570213	0.852304	0.757262	0.834353	0.807557	0.898279	0.953119	0.726408	0.951844	0.744925	0.901892	0.892685	0.755719	0.847378	0.95431	0.936163	0.992427	0.940178	0.849982	0.828337	0.977325	0.844958	0.967124	0.844987	0.964731	0.914342	0.888117
[truncated: 265 more columns]

## Sheet: Sheet4
	s_ 1	s_ 2	s_ 3	s_ 4	s_ 5	s_ 6	s_ 7	s_ 8	s_ 9	s_ 10	s_ 11	s_ 12	s_ 13	s_ 14	s_ 15	s_ 16	s_ 17	s_ 18	s_ 19	s_ 20	s_ 21	s_ 22	s_ 23	s_ 24	s_ 25	s_ 26	s_ 27	s_ 28	s_ 29	s_ 30	s_ 31	s_ 32	s_ 33	s_ 34	s_ 35	s_ 36	s_ 37	s_ 38	s_ 39	s_ 40	s_ 41	s_ 42	s_ 43	s_ 44	s_ 45	s_ 46	s_ 47	s_ 48	s_ 49
Area	46.1559	39.9988	29.671	45.7065	40.637	33.635	50.6951	45.4818	43.1897	48.6907	33.7788	42.192	61.3195	49.5985	48.1784	28.1969	49.5266	31.28	33.2305	32.6732	27.4958	29.3834	44.8346	42.237	39.1179	42.7044	42.6594	47.1087	33.572	20.8084	47.7649	46.1829	42.8032	42.6145	26.2914	50.794	55.1265	35.8461	45.4279	41.6707	42.5156	50.6682	51.1625	41.2213	35.0641	42.3179	48.6188	43.4234	54.9107
Major Axis Length	8.73397	8.35878	7.92985	8.74289	8.98283	6.81814	8.75678	8.53413	7.78779	8.81764	8.60966	8.36807	8.91249	8.12293	8.3555	7.66522	8.73346	7.43105	7.94144	6.90994	7.10444	7.39677	7.74578	9.65504	7.95954	7.92197	8.11178	8.0433	6.97272	5.35583	7.96277	8.61348	7.83982	7.72757	5.93505	8.14689	8.61286	8.21597	8.07602	7.33875	7.89858	8.60955	8.31122	9.15684	9.21888	8.42422	8.12111	8.37409	9.07716
Minor Axis length	6.77502	6.13361	4.81386	6.66749	5.79555	6.31899	7.4186	6.91567	7.07953	7.06198	5.03478	6.49317	8.77134	7.78498	7.36022	4.78807	7.23495	5.45041	5.36127	6.09968	5.23103	5.1624	7.38447	5.61214	6.32148	6.88727	6.72341	7.48994	6.19327	4.95644	7.66557	6.84007	6.96183	7.07811	5.65418	7.95016	8.16255	5.6828	7.20291	7.27273	6.91775	7.49973	7.84971	5.82603	4.96948	6.4347	7.62835	6.61685	7.7148
Eccentricity	0.63109	0.679373	0.794659	0.646847	0.764029	0.375579	0.5313	0.58594	0.416675	0.598808	0.81119	0.630799	0.17727	0.285441	0.473333	0.780906	0.56011	0.679727	0.737726	0.469862	0.676651	0.71617	0.301853	0.813714	0.607654	0.49413	0.559478	0.364503	0.459429	0.378922	0.270659	0.60777	0.459826	0.40128	0.303988	0.218435	0.319115	0.722207	0.452254	0.133831	0.482635	0.491115	0.328596	0.771484	0.842271	0.645413	0.343031	0.612904	0.526922
Mean OPL	107.005	126.575	95.2404	78.0337	99.9717	130.779	82.0431	105.836	82.5516	118.818	102.503	98.8958	80.9833	95.4218	91.4498	111.849	99.7344	108.853	100.026	101.347	122.898	117.381	86.121	118.423	111.858	92.7062	71.5259	71.5264	114.16	82.7188	92.2343	100.665	95.8351	82.9028	80.1094	81.611	86.098	128.949	96.3625	70.3608	84.6462	73.8884	68.5619	107.471	110.342	148.166	76.7422	96.5867	79.3468
Max OPL	255.617	286.041	250.364	248.398	249.514	374.222	271.543	258.636	279.846	255.264	277.334	308.061	260.746	245.72	219.275	289.58	267.141	300.474	223.1	362.234	420.98	331.927	283.932	300.003	236.908	249.876	244.597	275.859	301.593	237.262	235.448	279.914	227.869	267.178	236.923	286.222	269.098	282.473	278.791	261.15	264.805	267.321	297.715	326.254	265.045	381.333	295.469	331.26	347.693
Median OPL	105.177	119.908	82.104	61.2335	86.0636	110.497	47.5797	95.6492	56.884	119.736	94.6555	56.7323	62.3041	74.6133	83.1963	89.5074	87.0925	92.7032	92.7975	77.1096	88.5226	99.3968	56.2578	113.296	109.135	74.3604	47.2075	35.0387	104.055	73.846	94.0888	88.985	80.8237	56.7939	64.08	52.4612	65.124	123.938	66.7701	40.7336	52.9946	49.8867	33.3605	81.2091	97.0631	136.609	45.764	66.0136	35.5695
Std OPL	65.8221	81.0406	66.1501	53.4397	66.3018	96.4914	70.1199	72.6799	68.7369	71.5227	67.976	87.836	59.9292	62.7437	54.2453	84.759	68.3835	77.4885	63.2412	84.7932	104.543	85.2349	70.2832	74.1296	68.0728	71.1307	56.9749	67.1002	76.9218	55.9596	52.5889	70.3956	61.579	65.4593	59.888	67.3785	62.8101	81.4488	77.7869	65.0172	71.8868	59.7242	68.7432	87.6056	75.7167	99.1502	67.2911	78.3348	80.7668
Skewness	0.175162	0.221837	0.4942	1.00466	0.377722	0.575426	1.01438	0.354537	0.899182	0.0113279	0.401748	0.858842	1.10616	0.56904	0.391032	0.541279	0.520739	0.577075	0.226996	0.906467	0.898197	0.543684	0.989617	0.215311	0.0897281	0.49991	0.924692	1.19392	0.403094	0.613575	0.287997	0.372901	0.457943	0.818395	0.688331	1.00308	0.744846	0.104182	0.737499	1.07627	0.848608	1.33131	1.46659	0.802933	0.384367	0.300584	1.21378	0.9955	1.33341
Kurtosis	1.84317	1.76731	2.06971	3.22544	1.84797	2.23599	2.79499	1.85163	2.73737	1.61742	2.15374	2.35005	3.25299	2.13503	2.10428	1.97152	2.19009	2.25344	1.69927	2.98942	2.79215	2.15485	2.83181	1.87641	1.64673	1.87428	2.68642	3.27553	2.02722	2.51243	2.32792	1.86342	1.94904	2.44713	2.38486	2.99549	2.40929	1.61447	2.21317	3.05052	2.36708	3.9795	4.26584	2.48476	1.8381	1.8866	3.58212	3.05341	3.80521
Variance OPL	4332.55	6567.58	4375.83	2855.8	4395.93	9310.59	4916.8	5282.37	4724.76	5115.49	4620.74	7715.16	3591.51	3936.77	2942.56	7184.09	4676.31	6004.46	3999.44	7189.88	10929.2	7264.99	4939.73	5495.19	4633.9	5059.58	3246.13	4502.44	5916.96	3131.47	2765.59	4955.54	3791.97	4284.92	3586.58	4539.86	3945.1	6633.9	6050.8	4227.24	5167.71	3566.98	4725.63	7674.74	5733.02	9830.76	4528.09	6136.35	6523.28
IQR OPL	114.972	144.983	113.705	68.5589	120.948	161.111	99.5938	129.861	107.229	134.127	121.962	139.813	73.4799	105.11	88.7547	146.52	113.365	127.768	117.857	131.357	158.932	145.853	102.722	135.303	127.165	130.875	85.4536	89.3983	130.788	89.7388	82.603	133.435	102.882	102.435	99.3316	99.397	98.5894	156.565	127.003	93.0658	113.081	70.6884	79.7931	134.547	133.855	179.866	89.8141	116.738	100.722
Optical volume	4.93892	5.06286	2.82588	3.56665	4.06255	4.39873	4.15919	4.81363	3.56538	5.78531	3.46243	4.17261	4.96586	4.73278	4.4059	3.15379	4.93951	3.40491	3.32391	3.31134	3.37918	3.44905	3.8612	5.00183	4.37566	3.95896	3.05125	3.36952	3.83258	1.72124	4.40556	4.64899	4.10205	3.53286	2.10619	4.14535	4.74628	4.62233	4.37754	2.93198	3.59878	3.74379	3.5078	4.43007	3.86906	6.27005	3.73111	4.19413	4.35699
Centroid vs. center of mass	0.0616873	0.0173729	0.0993464	0.444495	0.279549	0.115122	0.885757	0.298445	0.700184	0.0355336	0.35024	0.644028	0.731734	0.521893	0.414157	0.138858	0.442732	0.0877095	0.306145	0.410456	0.375165	0.0490279	0.628545	0.0731915	0.0220102	0.477155	0.574138	0.922853	0.239015	0.0427154	0.209104	0.33811	0.470446	0.617696	0.142007	0.875755	0.692235	0.0285879	0.614851	0.713726	0.570637	0.706746	0.935466	0.275964	0.264369	0.164004	0.765142	0.716319	0.920174
Elongation	1.28914	1.36278	1.64729	1.31127	1.54995	1.07899	1.18038	1.23403	1.10004	1.24861	1.71004	1.28875	1.01609	1.04341	1.13522	1.6009	1.20712	1.36339	1.48126	1.13284	1.35813	1.43282	1.04893	1.72038	1.25913	1.15023	1.2065	1.07388	1.12585	1.08058	1.03877	1.25927	1.12611	1.09176	1.04968	1.02475	1.05517	1.44576	1.12122	1.00908	1.14179	1.14798	1.05879	1.57171	1.8551	1.30919	1.0646	1.26557	1.17659
Upper quartile OPL	193.346	236.669	188.995	157.592	193.345	268.511	189.384	206.659	184.459	209.447	193.918	233.456	172.103	186.457	167.014	235.003	195.754	219.24	186.673	224.224	277.335	238.703	193.257	216.876	200.91	194.981	158.125	174.824	220.711	160.827	161.556	197.24	184.299	181.167	167.003	182.588	179.438	235.895	213.084	169.376	194.417	163.888	173.13	238.176	217.256	282.84	178.16	212.984	203.285
Perimeter	25.6503	24.0223	21.5343	25.5527	24.8268	21.835	26.8935	26.6063	24.5491	26.4683	22.9957	25.0164	29.1824	26.1676	25.6868	21.2432	26.3572	21.5899	22.1817	21.904	21.1091	21.3868	25.0069	25.8439	23.6717	24.6737	24.6047	25.7884	21.835	16.7995	25.8114	25.4877	24.5031	24.6602	19.0099	26.4223	27.7075	23.463	25.2386	24.346	24.5912	26.5143	26.5008	26.0891	24.2484	24.6467	25.8209	24.7062	27.9432
Equivalent diameter	7.666	7.13639	6.14641	7.62859	7.1931	6.54411	8.03412	7.60981	7.41558	7.87369	6.55808	7.32943	8.83598	7.94675	7.83215	5.99178	7.94099	6.31086	6.50464	6.44987	5.91682	6.11654	7.55548	7.33333	7.05737	7.3738	7.36992	7.74472	6.53799	5.14724	7.79847	7.66824	7.38233	7.36603	5.78578	8.04195	8.3779	6.75579	7.6053	7.28401	7.35748	8.03198	8.07107	7.24462	6.68169	7.34035	7.86787	7.43562	8.36149
Max gradient	13.199	15.816	21.7887	21.3863	17.1255	21.0672	19.0653	17.6889	23.32	18.6645	25.681	21.0378	18.6079	18.2349	17.0226	22.0146	13.9588	19.5721	17.7297	23.1699	26.2907	28.4012	19.2034	21.2423	21.4252	19.6865	20.5461	15.5368	21.8986	16.7948	13.6524	18.394	18.0704	24.0929	18.4669	24.9925	21.3927	21.6819	16.5503	21.1127	17.2439	14.311	16.1547	24.7055	20.3598	21.0599	22.9284	22.1512	20.2422
Mean gradient	7.89199	9.79974	8.83936	6.23084	7.52241	11.0113	6.85991	8.12578	6.92859	8.28026	8.85219	8.42987	6.76268	7.6598	6.69008	10.7003	6.8978	9.59359	8.35493	9.37139	12.3749	10.8381	7.17655	9.34572	8.49854	7.44581	5.83259	6.15813	9.66084	8.5463	6.52641	8.14232	8.10499	6.63186	7.68145	7.32828	7.71891	10.7592	7.42693	6.35195	6.87766	6.0484	6.24786	9.14111	9.92991	11.1359	6.48652	8.17789	6.84371
Upper quartile gradient	10.8694	12.9993	12.645	10.8723	11.8908	15.3418	12.5664	11.5834	12.3589	12.2272	14.261	15.2174	11.8642	12.827	11.3249	16.1785	10.459	13.1125	13.1202	13.777	18.2547	15.9639	12.1627	12.9829	12.896	12.2216	10.7239	11.3182	14.465	12.2061	9.9608	12.5125	13.3248	11.832	11.7234	13.7198	13.2808	15.7423	12.8368	11.4952	12.1555	10.8697	11.3423	15.1487	14.6054	15.6794	11.6982	13.5503	13.5052
Min symmetry	0.84411	0.808525	0.825125	0.680659	0.872257	0.958222	0.485706	0.76413	0.522432	0.884795	0.660195	0.555446	0.573356	0.660516	0.790051	0.853771	0.859479	0.896333	0.802814	0.810043	0.671149	0.90317	0.621552	0.647801	0.831257	0.792995	0.698732	0.387177	0.88524	0.961512	0.921617	0.72587	0.722208	0.676543	0.958061	0.455192	0.594321	0.72666	0.680016	0.438355	0.660302	0.535021	0.39428	0.684984	0.604277	0.845871	0.48443	0.582711	0.417314
Mean symmetry	0.91163	0.900703	0.893378	0.813866	0.918004	0.972333	0.71752	0.83598	0.748768	0.93247	0.776922	0.739663	0.756258	0.822414	0.855774	0.909131	0.917764	0.924213	0.866628	0.894297	0.823436	0.938666	0.797877	0.806458	0.911151	0.859922	0.834765	0.657546	0.925876	0.977418	0.950801	0.809503	0.845873	0.825615	0.971134	0.713431	0.779933	0.844008	0.827059	0.703822	0.822098	0.745244	0.650778	0.805961	0.728743	0.913871	0.731249	0.762869	0.692822
[truncated: 288 more columns]
